# Supplementary material for: Single-cell RNA sequencing and spatial transcriptomics of esophageal squamous cell carcinoma with lymph node metastases
Source: Exp Mol Med. 2025 Jan 1;57(1):59–71. doi: 10.1038/s12276-024-01369-x (PMC11799171; doi:10.1038/s12276-024-01369-x)
Supplement: Supplementary file 2 — Supplementary Table1 [file 12276_2024_1369_MOESM2_ESM.xlsx]

## Sheet: Sheet1
Supplemental Table1. The clincial information of all patients enrolled and all samples collected.
Sample ID	Patient ID	Age (years)	Gender	TNM Stage
P1-LYMPH	P1	56	Male	T3N3M0
P1-AN
P1-ESCC
P1-MET 1
P1-MET 2
P2-AN	P2	43	Male	T3N0M0
P2-ESCC
P2-LYMPH
P3-LYMPH	P3	64	Male	T1aN1M0
P3-AN
P3-ESCC
P4-LYMPH	P4	61	Male	T4aN0M0
P4-ESCC
P5-LYMPH	P5	65	Male	T1bN0M0
P5-AN
P5-ESCC
P6-AN	P6	66	Male	T2N0M0
P6-ESCC
P7-MET	P7	76	Male	T2N3M0
P7-AN
P7-ESCC
P8-ESCC	P8	43	Female	T3N0M0
P9-ESCC	P9	60	Male	T1N2M0
P10-ESCC	P10	61	Male	T2N2M0
P10-MET
P11-ESCC	P11	67	Male	T2N2M0
P11-LYMPH
P12-ESCC	P12	51	Male	T3N2M0
P12-LYMPH
ESCC, esophageal squamous cell carcinoma; AN, adjacent normal tissue; LYMPH, non-metastatic lymph nodes; MET, metastatic lymph nodes
