# Supplementary material for: Single-cell RNA sequencing and spatial transcriptomics of esophageal squamous cell carcinoma with lymph node metastases
Source: Exp Mol Med. 2025 Jan 1;57(1):59–71. doi: 10.1038/s12276-024-01369-x (PMC11799171; doi:10.1038/s12276-024-01369-x)
Supplement: Supplementary file 3 — Supplementary Table2 [file 12276_2024_1369_MOESM3_ESM.xlsx]

## Sheet: Sheet1
Supplemental Table2. The proportion of each cell subtype across different samples.
Cell type	Proportion	Group
AEC	0.0060641	AN
CD4_Naive	0.172031	AN
CD4_Tcycling	0.014398	AN
CD8_Naive	0.00498001	AN
CD8_Tcycling	0.000948574	AN
CD8_TEM	0.0494275	AN
CD8_TEMRA_TEFF	0.0467511	AN
CD8_TEX	0.00243919	AN
cDC1	0.00243919	AN
cDC2	0.0150755	AN
CEC1	0.0074192	AN
CEC2	0.000304899	AN
GC_B_cell	0.000508165	AN
iCAF1	0.0382478	AN
iCAF2	0.0399417	AN
iCAF3	0.00413307	AN
iCAF4	0.0303882	AN
iCAF5	0.0254421	AN
iCAF6	0.0419066	AN
Inflammatory DC	0.00240531	AN
LEC	0.00782573	AN
Macrophage_AREG	0.00623348	AN
Macrophage_TREM2	0.00626736	AN
Macrophage-resident	0.027949	AN
MAIT	0.037096	AN
Mast cell	0.0148045	AN
mCAF1	0.000440409	AN
mCAF2	0.000203266	AN
mCAF3	0.000101633	AN
Memory_B_cell	0.0672471	AN
M-Epithelium	0.000542042	AN
Monocyte	0.037367	AN
Naive_B_cell	0.0654516	AN
N-Epithelium	0.00332001	AN
Neutrphil	0.058134	AN
NKT	0.0409919	AN
PC1	0.00335389	AN
PC2	0.000745308	AN
PC3	3.38776e-05	AN
PC4	3.38776e-05	AN
pDC	0.00169388	AN
Plasma	0.0150417	AN
pre-GC_B_cell	0.00118572	AN
SMC1	0.00389593	AN
SMC2	0.00616573	AN
SMC3	0.0122298	AN
SMC4	0.00596246	AN
SMC5	0.00176164	AN
TH1like	0.00433634	AN
THF	0.00142286	AN
Treg	0.0322176	AN
VEC1	0.00694491	AN
VEC2	0.00813063	AN
VEC3	0.0123653	AN
VEC4	0.00325225	AN
CD4_Naive	0.467116	LYMPH
CD4_Tcycling	0.00991633	LYMPH
CD8_Naive	0.0194513	LYMPH
CD8_Tcycling	0.00157326	LYMPH
CD8_TEM	0.0924412	LYMPH
CD8_TEMRA_TEFF	0.0199518	LYMPH
CD8_TEX	0.00200234	LYMPH
cDC1	0.00193082	LYMPH
cDC2	0.00417153	LYMPH
CEC1	4.76747e-05	LYMPH
CEC2	2.38373e-05	LYMPH
GC_B_cell	0.00138257	LYMPH
iCAF1	0.000262211	LYMPH
iCAF3	0.000214536	LYMPH
iCAF4	7.1512e-05	LYMPH
iCAF5	4.76747e-05	LYMPH
iCAF6	2.38373e-05	LYMPH
Inflammatory DC	0.00333723	LYMPH
LEC	0.000143024	LYMPH
Macrophage_AREG	0.0012157	LYMPH
Macrophage_TREM2	0.00645992	LYMPH
Macrophage-resident	9.53493e-05	LYMPH
MAIT	0.0322519	LYMPH
Mast cell	0.000190699	LYMPH
mCAF1	0.000119187	LYMPH
mCAF3	9.53493e-05	LYMPH
mCAF4	2.38373e-05	LYMPH
Memory_B_cell	0.118352	LYMPH
Monocyte	0.000929656	LYMPH
Naive_B_cell	0.101928	LYMPH
Neutrphil	0.000262211	LYMPH
NKT	0.0229792	LYMPH
pDC	0.00393316	LYMPH
Plasma	0.016853	LYMPH
pre-GC_B_cell	0.00350409	LYMPH
TH1like	0.0130152	LYMPH
THF	0.00519654	LYMPH
Treg	0.0483183	LYMPH
VEC1	2.38373e-05	LYMPH
VEC2	0.000119187	LYMPH
VEC3	2.38373e-05	LYMPH
AEC	0.00208306	ESCC
CD4_Naive	0.0912188	ESCC
CD4_Tcycling	0.0134188	ESCC
CD8_Naive	0.00292275	ESCC
CD8_Tcycling	0.00847759	ESCC
CD8_TEM	0.0640744	ESCC
CD8_TEMRA_TEFF	0.0183923	ESCC
CD8_TEX	0.068515	ESCC
cDC1	0.00247061	ESCC
cDC2	0.0160832	ESCC
CEC1	0.00523188	ESCC
CEC2	0.00489278	ESCC
GC_B_cell	0.0029066	ESCC
iCAF1	0.00715347	ESCC
iCAF2	0.00802545	ESCC
iCAF3	0.0116426	ESCC
iCAF4	0.00750872	ESCC
iCAF5	0.00390776	ESCC
iCAF6	0.00445679	ESCC
Inflammatory DC	0.003278	ESCC
LEC	0.00229299	ESCC
Macrophage_AREG	0.0189414	ESCC
Macrophage_TREM2	0.0586972	ESCC
Macrophage-resident	0.0102215	ESCC
MAIT	0.0182631	ESCC
Mast cell	0.0183439	ESCC
mCAF1	0.0213635	ESCC
mCAF2	0.0195065	ESCC
mCAF3	0.0274189	ESCC
mCAF4	0.0235112	ESCC
Memory_B_cell	0.0307938	ESCC
M-Epithelium	0.112905	ESCC
Monocyte	0.0196196	ESCC
Naive_B_cell	0.0058455	ESCC
N-Epithelium	0.0303094	ESCC
Neutrphil	0.0295343	ESCC
NKT	0.033103	ESCC
PC1	0.00266438	ESCC
PC2	0.00276127	ESCC
PC3	0.00243832	ESCC
PC4	0.00381088	ESCC
pDC	0.00363325	ESCC
Plasma	0.0351537	ESCC
pre-GC_B_cell	0.00545795	ESCC
SMC1	0.00166322	ESCC
SMC2	0.00101731	ESCC
SMC3	0.000678207	ESCC
SMC4	0.000177626	ESCC
SMC5	0.00124338	ESCC
TH1like	0.0287754	ESCC
THF	0.00161478	ESCC
Treg	0.0715508	ESCC
VEC1	0.00245446	ESCC
VEC2	0.00334259	ESCC
VEC3	0.003278	ESCC
VEC4	0.000952719	ESCC
AEC	0.000859107	MET
CD4_Naive	0.226267	MET
CD4_Tcycling	0.01124	MET
CD8_Naive	0.0142468	MET
CD8_Tcycling	0.00698024	MET
CD8_TEM	0.0527635	MET
CD8_TEMRA_TEFF	0.0108104	MET
CD8_TEX	0.0241266	MET
cDC1	0.00121707	MET
cDC2	0.00590636	MET
CEC1	0.00243414	MET
CEC2	0.00193299	MET
GC_B_cell	0.00604954	MET
iCAF1	0.00103809	MET
iCAF2	0.000143184	MET
iCAF3	0.00483247	MET
iCAF4	0.000536942	MET
iCAF5	3.57961e-05	MET
iCAF6	0.000322165	MET
Inflammatory DC	0.00250573	MET
LEC	0.00161082	MET
Macrophage_AREG	0.00282789	MET
Macrophage_TREM2	0.0119559	MET
Macrophage-resident	0.00103809	MET
MAIT	0.0132804	MET
Mast cell	0.00282789	MET
mCAF1	0.0046177	MET
mCAF2	0.00157503	MET
mCAF3	0.00218356	MET
mCAF4	0.00425974	MET
Memory_B_cell	0.0934994	MET
M-Epithelium	0.248962	MET
Monocyte	0.00361541	MET
Naive_B_cell	0.0707689	MET
N-Epithelium	0.0171105	MET
Neutrphil	0.00440292	MET
NKT	0.0197595	MET
PC1	0.00168242	MET
PC2	0.000751718	MET
PC3	0.000715922	MET
PC4	0.000787514	MET
pDC	0.00773196	MET
Plasma	0.0185066	MET
pre-GC_B_cell	0.0105956	MET
SMC1	0.000966495	MET
SMC2	0.000536942	MET
SMC3	0.000250573	MET
SMC4	0.000107388	MET
SMC5	3.57961e-05	MET
TH1like	0.0169316	MET
THF	0.00297108	MET
Treg	0.0569158	MET
VEC1	0.000608534	MET
VEC2	0.000859107	MET
VEC3	0.000357961	MET
VEC4	0.000143184	MET
